# Supplementary material for: Genetic Assignment at Different Geographical Levels: A Case Study in a Forest Tree Species (Pinus pinaster Ait.) Using SNP Markers
Source: Evol Appl. 2025 Dec 2;18(12):e70145. doi: 10.1111/eva.70145 (PMC12670294; doi:10.1111/eva.70145)
Supplement: Supplementary file 2 — Table S1: eva70145‐sup‐0002‐Tables.zip. [file EVA-18-e70145-s001.zip]

Archive with 3 entries (3 files):
- eva70145-sup-0002-TableS1-S7@Supplementary Tables_v2.pdf
- eva70145-sup-0003-TableS2-S2@Supplementary Table S2.xlsx
- eva70145-sup-0004-TableS7-S7@Supplementary Table S7.xlsx
