# Supplementary material for: Genetic Assignment at Different Geographical Levels: A Case Study in a Forest Tree Species (Pinus pinaster Ait.) Using SNP Markers
Source: Evol Appl. 2025 Dec 2;18(12):e70145. doi: 10.1111/eva.70145 (PMC12670294; doi:10.1111/eva.70145)
Supplement: Supplementary file 2 — Table S1: eva70145‐sup‐0002‐Tables.zip. [file EVA-18-e70145-s001.zip › eva70145-sup-0003-TableS2-S2@Supplementary Table S2.xlsx]

## Sheet: Hoja1
Supplementary Table S2. Selfassignment tallies using RUBIAS to assign individuals to Pinus pinaster populations nested within regions of provenance (RP_ID). The row corresponds to the true source population and the column corresponds to the assigned population. The cells are colored according to the corresponding gene pool. n = number of sampled individuals in population, Hs = expected heterozygo…
RP_ID	POP_ID	GENE_POOL	HOU	LAC	LCO	LIM	MIM	OLO	PET	PLE	STJ	VER	ALT	ARM	CAD	CAS	LAM	PUE	SAC	SEG	SIE	LEI	OVA	TBY	ONA	SOB	PFQ	SAH	TAL	ARN	CEN	VMQ	BAY	CAR	COC	CUE	QUI	SAL	COD	MAZ	BON	SIN	GEA	OLB	AHI	MTG	SCD	VMA	CPA
FR303	HOU	Atlantic France	15				1	1	5	2		1
FR303	LAC	Atlantic France	1	9		11
FR303	LIM	Atlantic France		4		21
FR303	MIM	Atlantic France	6				1	3	1		1	5			1
FR303	OLO	Atlantic France	2				1	12	2			7
FR303	PET	Atlantic France	10				2	3	4		1	2
FR303	PLE	Atlantic France	3							6	9
FR303	STJ	Atlantic France	1				2	2	1	2	16	1
FR303	VER	Atlantic France	5					3	3		1	13
FR700a	LCO	Atlantic France			46
ES01a	ALT	Atlantic Iberian peninsula											4	1			2											1
ES01a	ARM	Atlantic Iberian peninsula												3	1		4
ES01a	CAD	Atlantic Iberian peninsula												1	1		3			2		1
ES01a	CAS	Atlantic Iberian peninsula													1	2	3	1		1
ES01a	LAM	Atlantic Iberian peninsula												1	1		6			1
ES01a	PUE	Atlantic Iberian peninsula																0		7
ES01a	SAC	Atlantic Iberian peninsula																	2	8
ES01a	SEG	Atlantic Iberian peninsula																		19
ES01a	SIE	Atlantic Iberian peninsula																		7	1
PT04	LEI	Atlantic Iberian peninsula																				21
PT04	OVA	Atlantic Iberian peninsula																					22
ES02	TBY	Central Spain																						22
ES03	ONA	Central Spain																							23	1
ES03	SOB	Central Spain																							3	21
ES04	PFQ	Central Spain																									21
ES04	SAH	Central Spain																						1				21
ES05	TAL	Central Spain																											46
ES06	ARN	Central Spain																											2	14						1
ES06	CEN	Central Spain																										1	3	2	2									1
ES07	VMQ	Central Spain																											1			3				6
ES08	BAY	Central Spain																															3			11	1
ES08	CAR	Central Spain																																4	1	1
ES08	COC	Central Spain																											1						2	12	1
ES08	CUE	Central Spain																																		23
ES08	QUI	Central Spain																																		1	21
ES09	SAL	Central Spain																															1			9		0
ES10	COD	Central Spain																																					18	4
ES11	MAZ	Central Spain																																						21
ES12	BON	Central Spain																																							1		2	5
ES12	SIN	Central Spain																																						1		20		1
ES13	GEA	Central Spain																																									21	1
ES14	OLB	Central Spain																																										20
ES15	AHI	Central Spain																																											22
ES15	MTG	Central Spain																																												19			1
ES15	SCD	Central Spain																																													22
ES15	VMA	Central Spain																																											2			19
ES16	CPA	Central Spain																																															22
ESA	BEN	Central Spain
ESB	PDL	Central Spain																										1																	1
ESD	QUA	Central Spain
FR800	ANI	Corsica
FR800	BAV	Corsica
FR800	BOI	Corsica
FR800	CAG	Corsica
FR800	GUA	Corsica
FR800	PIN	Corsica
IT3.2	MON	Corsica
IT4.1	MAG	Corsica
IT4.2	MUR	Corsica
IT4.2	TOC	Corsica
ESE	FCN	Fuencaliente
ESE	FUEbis	Fuencaliente
MA01	ADE	Morocco
MA02	KUD	Morocco
MA03	MAD	Morocco
MA05	SID	Morocco
MA06	TAJ	Morocco
MA07	TAM	Morocco
ESC	GIR	North-East
FR700b	MAU	North-East
IT3.1	ANO	North-East
IT3.1	ROS	North-East
IT3.1	SEB	North-East
MA04	PCI	Point Cires
ES17	CAZ	Southeastern Spain																																												1			1
ES17	RIO	Southeastern Spain
ES19	COM	Southeastern Spain
ES19	PEZ	Southeastern Spain																																															1
ES20	EST	Southeastern Spain
ES20	JUB	Southeastern Spain
ESF	ORI	Southeastern Spain
ESG	GAU	Southeastern Spain
AL01	ALG	Tunisia-Pantelleria
IT7.2	PAN	Tunisia-Pantelleria
TU01	ABA	Tunisia-Pantelleria
TU02	TAB	Tunisia-Pantelleria
[truncated: 43 more columns]

## Sheet: Hoja2
population	n_same	tot_indv	assign_rate	RP
ALG	13	21	0.619	AL01
ALT	4	8	0.5	ES01a
ARM	3	8	0.375	ES01a
CAD	1	8	0.125	ES01a
CAS	2	8	0.25	ES01a
LAM	6	9	0.667	ES01a
PUE	0	7	0	ES01a
SAC	2	10	0.2	ES01a
SEG	19	19	1000	ES01a
SIE	1	8	0.125	ES01a
TBY	22	22	1000	ES02
ONA	23	24	0.958	ES03
SOB	21	24	0.875	ES03
PFQ	21	21	1000	ES04
SAH	21	22	0.955	ES04
TAL	46	46	1000	ES05
ARN	14	17	0.824	ES06
CEN	2	9	0.222	ES06
VMQ	3	10	0.3	ES07
BAY	3	15	0.2	ES08
CAR	4	6	0.667	ES08
COC	2	17	0.118	ES08
CUE	23	23	1000	ES08
QUI	21	22	0.955	ES08
SAL	0	19	0	ES09
COD	18	22	0.818	ES10
MAZ	21	21	1000	ES11
BON	1	8	0.125	ES12
SIN	20	22	0.909	ES12
GEA	21	22	0.955	ES13
OLB	20	20	1000	ES14
AHI	22	22	1000	ES15
MTG	19	21	0.905	ES15
SCD	22	22	1000	ES15
VMA	19	21	0.905	ES15
CPA	22	22	1000	ES16
CAZ	19	21	0.905	ES17
RIO	24	24	1000	ES17
COM	0	3	0	ES19
PEZ	21	22	0.955	ES19
EST	21	21	1000	ES20
JUB	21	21	1000	ES20
BEN	22	22	1000	ESA
PDL	20	22	0.909	ESB
GIR	20	21	0.952	ESC
QUA	16	16	1000	ESD
FCN	29	29	1000	ESE
FUEbis	25	25	1000	ESE
ORI	23	23	1000	ESF
GAU	20	22	0.909	ESG
HOU	15	25	0.6	FR303
LAC	9	21	0.429	FR303
LIM	21	25	0.84	FR303
MIM	1	18	0.056	FR303
OLO	12	24	0.5	FR303
PET	4	22	0.182	FR303
PLE	6	19	0.316	FR303
STJ	16	25	0.64	FR303
VER	13	25	0.52	FR303
LCO	46	46	1000	FR700
MAU	15	15	1000	FR700
ANI	11	12	0.917	FR800
BAV	16	16	1000	FR800
BOI	16	16	1000	FR800
CAG	11	11	1000	FR800
GUA	9	12	0.75	FR800
PIN	12	12	1000	FR800
ANO	10	11	0.909	IT31
ROS	4	10	0.4	IT31
SEB	24	24	1000	IT31
MON	0	6	0	IT32
MAG	15	15	1000	IT41
MUR	0	7	0	IT42
TOC	12	12	1000	IT42
PAN	17	17	1000	IT72
ADE	14	21	0.667	MA01
KUD	14	14	1000	MA02
MAD	17	22	0.773	MA03
PCI	22	22	1000	MA04
SID	22	22	1000	MA05
TAJ	22	22	1000	MA06
TAM	14	14	1000	MA07
LEI	21	21	1000	PT04
OVA	22	22	1000	PT04
ABA	22	22	1000	TU01
TAB	18	22	0.818	TU02
Average			0.738
