# Supplementary material for: Genetic Assignment at Different Geographical Levels: A Case Study in a Forest Tree Species (Pinus pinaster Ait.) Using SNP Markers
Source: Evol Appl. 2025 Dec 2;18(12):e70145. doi: 10.1111/eva.70145 (PMC12670294; doi:10.1111/eva.70145)
Supplement: Supplementary file 2 — Table S1: eva70145‐sup‐0002‐Tables.zip. [file EVA-18-e70145-s001.zip › eva70145-sup-0004-TableS7-S7@Supplementary Table S7.xlsx]

## Sheet: Hoja1
Supplementary Table S7. Self-assignment tallies using RUBIAS to assign individuals to Pinus pinaster regions of provenance (RP) nested within gene pools. The row corresponds to the true source region of provenance and the column corresponds to the assigned region of provenance. The cells are colored according to the corresponding gene pool. n = number of individuals in region of provenance
GENE_POOL	RP_ID	FR303	FR700a	ES01a	PT04	ES02	ES03	ES04	ES05	ES06	ES07	ES08	ES09	ES10	ES11	ES12	ES13	ES14	ES15	ES16	ESA	ESB	ESD	FR800	IT3.2	IT4.1	IT4.2	ESE	MA01	MA02	MA03	MA05	MA06	MA07	ESC	FR700b	IT3.1	MA04	ES17	ES19	ES20	ESF	ESG	AL01	IT7.2	TU01	TU02	n	assignment accuracy
Atlantic France	FR303	202		1																																						1						204	0.990196
Atlantic France	FR700a		46																																													46	1
Atlantic Iberian peninsula	ES01a			83	1			1																																								85	0.976471
Atlantic Iberian peninsula	PT04				43																																											43	1
Central Spain	ES02					22																																										22	1
Central Spain	ES03						48																																									48	1
Central Spain	ES04					1		42																																								43	0.976744
Central Spain	ES05								46																																							46	1
Central Spain	ES06							1	5	18		1			1																																	26	0.692308
Central Spain	ES07								1		3	6																																				10	0.3
Central Spain	ES08								1			81																														1						83	0.975904
Central Spain	ES09											10	0																																			10	0
Central Spain	ES10													18	4																																	22	0.818182
Central Spain	ES11														21																																	21	1
Central Spain	ES12														1	21	2	6																														30	0.7
Central Spain	ES13																21	1																														22	0.954545
Central Spain	ES14																	20																														20	1
Central Spain	ES15																		84	1																					1							86	0.976744
Central Spain	ES16																			22																												22	1
Central Spain	ESA																				22																											22	1
Central Spain	ESB							1											1			20																										22	0.909091
Central Spain	ESD																						16																									16	1
Corsica	FR800																							79																								79	1
Corsica	IT3.2																								0	2	4																					6	0
Corsica	IT4.1																									15																						15	1
Corsica	IT4.2																									2	17																					19	0.894737
Fuencaliente	ESE																											54																				54	1
Morocco	MA01																												14		7																	21	0.666667
Morocco	MA02																													14																		14	1
Morocco	MA03																												5		17																	22	0.772727
Morocco	MA05																															22																22	1
Morocco	MA06																																22															22	1
Morocco	MA07																																	14														14	1
North-East	ESC																																		20	1												21	0.952381
North-East	FR700b																																			15												15	1
North-East	IT3.1																									1	1									1	42											45	0.933333
Point Cires	MA04																																					22										22	1
Southeastern Spain	ES17																		1	1																			43									45	0.955556
Southeastern Spain	ES19																			1																				24								25	0.96
Southeastern Spain	ES20																																								42							42	1
Southeastern Spain	ESF																																									23						23	1
Southeastern Spain	ESG																																								2		20					22	0.909091
Tunisia-Pantelleria	AL01																																											13			8	21	0.619048
Tunisia-Pantelleria	IT7.2																																												17			17	1
Tunisia-Pantelleria	TU01																																													22		22	1
Tunisia-Pantelleria	TU02																																											4			18	22	0.818182
